# Supplementary material for: Characterization of Bioactivities and Biosynthesis of Angucycline/Angucyclinone Derivatives Derived from Gephyromycinifex aptenodytis gen. nov., sp. nov
Source: Mar Drugs. 2021 Dec 29;20(1):34. doi: 10.3390/md20010034 (PMC8779670; doi:10.3390/md20010034)
Supplement: Supplementary file 1 [file marinedrugs-20-00034-s001.zip]

Archive with 1 entries (1 files):
- marinedrugs-1528551-supplementary.pdf
